# Supplementary material for: Characterization of MED12, HMGA2, and FH alterations reveals molecular variability in uterine smooth muscle tumors
Source: Mol Cancer. 2017 Jun 7;16:101. doi: 10.1186/s12943-017-0672-1 (PMC5463371; doi:10.1186/s12943-017-0672-1)
Supplement: Supplementary file 1 — Histopathological features of 210 uterine smooth muscle tumors (XLSX 19 kb). [file 12943_2017_672_MOESM1_ESM.xlsx]

## Sheet: Table S1.
Table S1. Histopathological characterization of 210 uterine smooth muscle tumors.
Sample	Diagnosis	Mitotic index/10 HPF	Atypia (0-3)	Cellularity (-/+/++)	Tumor necrosis	CD10	Desmin	H-caldesmon
1	Conventional uterine leiomyoma	< 3	0	-	-
2	Conventional uterine leiomyoma	< 3	0	-	-
3	Conventional uterine leiomyoma	< 3	0	-	-
4	Conventional uterine leiomyoma	< 3	0	-	-
5	Conventional uterine leiomyoma	< 3	0	-	-
6	Conventional uterine leiomyoma	< 3	0	-	-
7	Conventional uterine leiomyoma	< 3	0	-	-
8	Conventional uterine leiomyoma	< 3	0	-	-
9	Conventional uterine leiomyoma	< 3	0	-	-
10	Conventional uterine leiomyoma	< 3	0	-	-
11	Conventional uterine leiomyoma	< 3	0	-	-
12	Conventional uterine leiomyoma	< 3	0	-	-
13	Conventional uterine leiomyoma	< 3	0	-	-
14	Conventional uterine leiomyoma	< 3	0	-	-
15	Conventional uterine leiomyoma	< 3	0	-	-
16	Conventional uterine leiomyoma	< 3	0	-	-
17	Conventional uterine leiomyoma	< 3	0	-	-
18	Conventional uterine leiomyoma	< 3	0	-	-
19	Conventional uterine leiomyoma	< 3	0	-	-
20	Conventional uterine leiomyoma	< 3	0	-	-
21	Conventional uterine leiomyoma	< 3	0	-	-
22	Conventional uterine leiomyoma	< 3	0	-	-
23	Conventional uterine leiomyoma	< 3	0	-	-
24	Conventional uterine leiomyoma	< 3	0	-	-
25	Conventional uterine leiomyoma	< 3	0	-	-
26	Conventional uterine leiomyoma	< 3	0	-	-
27	Conventional uterine leiomyoma	< 3	0	-	-
28	Conventional uterine leiomyoma	< 3	0	-	-
29	Conventional uterine leiomyoma	< 3	0	-	-
30	Conventional uterine leiomyoma	< 3	0	-	-
31	Conventional uterine leiomyoma	< 3	0	-	-
32	Conventional uterine leiomyoma	< 3	0	-	-
33	Conventional uterine leiomyoma	< 3	0	-	-
34	Conventional uterine leiomyoma	< 3	0	-	-
35	Conventional uterine leiomyoma	< 3	0	-	-
36	Conventional uterine leiomyoma	< 3	0	-	-
37	Conventional uterine leiomyoma	< 3	0	-	-
38	Conventional uterine leiomyoma	< 3	0	-	-
39	Conventional uterine leiomyoma	< 3	0	-	-
40	Conventional uterine leiomyoma	< 3	0	-	-
41	Conventional uterine leiomyoma	< 3	0	-	-
42	Conventional uterine leiomyoma	< 3	0	-	-
43	Conventional uterine leiomyoma	< 3	0	-	-
44	Conventional uterine leiomyoma	< 3	0	-	-
45	Conventional uterine leiomyoma	< 3	0	-	-
46	Conventional uterine leiomyoma	< 3	0	-	-
47	Conventional uterine leiomyoma	< 3	0	-	-
48	Conventional uterine leiomyoma	< 3	0	-	-
49	Conventional uterine leiomyoma	< 3	0	-	-
50	Conventional uterine leiomyoma	< 3	0	-	-
51	Conventional uterine leiomyoma	< 3	0	-	-
52	Conventional uterine leiomyoma	< 3	0	-	-
53	Conventional uterine leiomyoma	< 3	0	-	-
54	Conventional uterine leiomyoma	< 3	0	-	-
55	Conventional uterine leiomyoma	< 3	0	-	-
56	Conventional uterine leiomyoma	< 3	0	-	-
57	Conventional uterine leiomyoma	< 3	0	-	-
58	Conventional uterine leiomyoma	< 3	0	-	-
59	Conventional uterine leiomyoma	< 3	0	-	-
61	Conventional uterine leiomyoma	< 3	0	-	-
62	Conventional uterine leiomyoma	< 3	0	-	-
63	Conventional uterine leiomyoma	< 3	0	-	-
64	Conventional uterine leiomyoma	< 3	0	-	-
65	Conventional uterine leiomyoma	< 3	0	-	-
66	Conventional uterine leiomyoma	< 3	0	-	-
C2	Mitotically active	5-10	1	-	-
C30	Mitotically active	6	0	-	-
C17	Mitotically active	10	1	-	-
C18	Mitotically active	15	1	-	-
C28	Mitotically active	10-15	1	-	-
D27	Mitotically active	9-10	0	-	-
C20	Mitotically active	5-10	1	-	-
C8	Mitotically active	10-15	0	-	-
C22	Mitotically active	15	1	-	-
C23	Mitotically active	10-15	1	-	-
C25	Mitotically active	15	0-1	-	-
C27	Mitotically active	10-15	1	-	-
D15	Mitotically active	10	0	-	-
D21	Mitotically active	13	1	-	-
C26	Mitotically active + Cellular	10	0-1	+	-
D7	Mitotically active + Cellular	20	1	+	-
D13	Mitotically active + Cellular	10	1	+	-
C29	Mitotically active + Highly cellular	10	1-2	++	-
C31	Mitotically active + Highly cellular	10-15	1	++	-
C1	Mitotically active + Highly cellular	5-10	1	++	-
C4	Mitotically active + Highly cellular	15	1	++	-
C9	Mitotically active + Highly cellular	10-15	1	++	-
C12	Mitotically active + Highly cellular	10-15	0	++	-
C14	Mitotically active + Highly cellular	10	0-1	++	-
D22	Mitotically active + Highly cellular	5-10	0	++	-
C3	Leiomyoma with bizarre nuclei	< 5	1-3	-	-
C5	Leiomyoma with bizarre nuclei	< 5	1-2	+	-
C10	Leiomyoma with bizarre nuclei	< 5	1-3	+	-
C7	Leiomyoma with bizarre nuclei	5-10	1-3	+	-
C11	Leiomyoma with bizarre nuclei	< 5	3	+	-
D3	Leiomyoma with bizarre nuclei	< 5	3	-	-
C15	Leiomyoma with bizarre nuclei	< 5	3	+	-
C16	Leiomyoma with bizarre nuclei	< 5	1-2	+	-
C21	Leiomyoma with bizarre nuclei	< 5	1-3	-	-
C24	Leiomyoma with bizarre nuclei	< 5	1-3	+	-
D8	Leiomyoma with bizarre nuclei	< 5	1-3	+	-
D10	Leiomyoma with bizarre nuclei	< 5	1-3	+	-
D14	Leiomyoma with bizarre nuclei	< 5	3	+	-
D16	Leiomyoma with bizarre nuclei	< 5	3	+	-
D17	Leiomyoma with bizarre nuclei	< 5	1-3	+	-
D20	Leiomyoma with bizarre nuclei	< 5	1-2	+	-
D25	Leiomyoma with bizarre nuclei	< 5	3	+	-
C6	Leiomyoma with bizarre nuclei	< 5	1-3	++	-
B6	Cellular	< 5	1	+	-
B18	Cellular	< 5	0-1	+	-
A1	Cellular	< 5	0	+	-
B15	Cellular	< 5	1	+	-
A5	Cellular	< 5	0	+	-
A6	Cellular	< 5	0	+	-
B7	Cellular	< 5	1	+	-
B8	Cellular	< 5	1	+	-
B9	Cellular	< 5	0	+	-
B14	Cellular	5	1	+	-
B16	Cellular	< 5	1	+	-
B20	Cellular	< 5	0	+	-
B24	Cellular	< 5	1	+	-
B25	Cellular	< 5	0	+	-
D2	Cellular	< 5	0	+	-
D4	Cellular	< 5	0	+	-
D9	Cellular	< 5	0	+	-
D11	Cellular	< 5	0	+	-
D19	Cellular	< 5	1	+	-
D28	Cellular	< 5	1	+	-
D35	Cellular	< 5	0	+	-
D38	Cellular	< 5	0	+	-
B21	Highly cellular	< 5	0	++	-
A10	Highly cellular	< 5	0	++	-
B1	Highly cellular	< 5	0	++	-
B2	Highly cellular	< 5	1	++	-	-	+	+
B3	Highly cellular	< 5	1	++	-
B4	Highly cellular	< 5	1-2	++	-
B11	Highly cellular	< 5	1	++	-
B12	Highly cellular	< 5	1-2	++	-
B13	Highly cellular	5	0	++	-
B17	Highly cellular	< 5	0	++	-
B19	Highly cellular	< 5	0	++	-
B23	Highly cellular	< 5	1	++	-	-	+	+
C19	Highly cellular	< 5	0-1	++	-
D1	Highly cellular	< 5	0	++	-
D5	Highly cellular	< 5	0	++	-	-	+	+
D18	Highly cellular	5	0	++	-
D23	Highly cellular	< 5	0	++	-
D24	Highly cellular	< 5	0	++	-
D30	Highly cellular	5	0	++	-	-	+	+
D31	Highly cellular	< 5	1	++	-
D32	Highly cellular	< 5	0	++	-
D33	Highly cellular	< 5	0	++	-
D34	Highly cellular	< 5	0	++	-
D36	Highly cellular	< 5	0	++	-
D37	Highly cellular	< 5	0	++	-
D39	Highly cellular	< 5	0	++	-
D29	Highly cellular	< 5	1	++	-	-	+	+
B10	Highly cellular	< 5	0	++	-
D6	Highly cellular	< 5	0	++	-
LMS1	Leiomyosarcoma	10-20	3	++	-
LMS2	Leiomyosarcoma	5-10	2	++	+
LMS3	Leiomyosarcoma	10-20	3	++	+
LMS4	Leiomyosarcoma	> 20	3	++	-
LMS5	Leiomyosarcoma	10-11	3	++	-
LMS6	Leiomyosarcoma	15	2	++	+
LMS7	Leiomyosarcoma	< 5	3	++	+
LMS8	Leiomyosarcoma	> 20	3	++	+
LMS9	Leiomyosarcoma	> 20	3	++	+
LMS10	Leiomyosarcoma	10-20	2	++	+
LMS11	Leiomyosarcoma	> 20	3	++	+
LMS12	Leiomyosarcoma	> 20	3	++	+
LMS13	Leiomyosarcoma	> 20	2-3	++	+
LMS14	Leiomyosarcoma	10-20	3	++	+
LMS15	Leiomyosarcoma	> 20	3	++	+
LMS16	Leiomyosarcoma	10-20	3	++	+
LMS17	Leiomyosarcoma	10-20	2	++	+
LMS18	Leiomyosarcoma	5-10	2	+	-
LMS19	Leiomyosarcoma	> 20	3	++	-
LMS20	Leiomyosarcoma	10-20	3	++	-
LMS21	Leiomyosarcoma	> 20	3	++	+
LMS22	Leiomyosarcoma	> 20	3	++	+
LMS23	Leiomyosarcoma	10-20	2	++	-
LMS24	Leiomyosarcoma	> 20	3	++	+
LMS25	Leiomyosarcoma	> 20	3	++	-
LMS27	Leiomyosarcoma	< 5	1-3	+	-
LMS28	Leiomyosarcoma	> 20	2	++	+
LMS30	Leiomyosarcoma	10-20	2-3	+	-
LMS31	Leiomyosarcoma	5-10	3	++	+
LMS34	Leiomyosarcoma	5	2	NA	+
LMS35	Leiomyosarcoma	10	2	NA	+
LMS37	Leiomyosarcoma	10	3	NA	+
LMS40	Leiomyosarcoma	> 20	2	NA	-
LMS42	Leiomyosarcoma	50	2	NA	+
LMS45	Leiomyosarcoma	> 20	2	NA	-
LMS46	Leiomyosarcoma	> 20	3	NA	+
LMS49	Leiomyosarcoma	> 20	3	NA	+
LMS51	Leiomyosarcoma	?	3	NA	+
LMS53	Leiomyosarcoma	16	3	NA	+
LMS54	Leiomyosarcoma	> 20	1	NA	-
LMS55	Leiomyosarcoma	> 20	3	NA	+
LMS58	Leiomyosarcoma	> 20	3	++	+
LMS59	Leiomyosarcoma	14	2	NA	+
LMS61	Leiomyosarcoma	33	2	NA	+
LMS62	Leiomyosarcoma	> 20	3	++	-
LMS64	Leiomyosarcoma	10-20	2	++	-
LMS66	Leiomyosarcoma	30	2	NA	+
LMS68	Leiomyosarcoma	> 10	3	NA	NA
LMS71	Leiomyosarcoma	> 20	2	NA	-
LMS72	Leiomyosarcoma	14	1	NA	+
LMS75	Leiomyosarcoma	30	2	NA	-
