# Supplementary material for: Characterization of MED12, HMGA2, and FH alterations reveals molecular variability in uterine smooth muscle tumors
Source: Mol Cancer. 2017 Jun 7;16:101. doi: 10.1186/s12943-017-0672-1 (PMC5463371; doi:10.1186/s12943-017-0672-1)
Supplement: Supplementary file 5 — MED12 exon 1/2 mutation status and results of HMGA2 and 2SC immunohistochemistry of 65 conventional uterine leiomyomas (XLSX 11 kb). [file 12943_2017_672_MOESM5_ESM.xlsx]

## Sheet: Table S3.
Table S2. MED12 exon 1/2 mutation status and results of HMGA2 and 2SC immunohistochemistry of 65 conventional uterine leiomyomas.
Conventional uterine leiomyoma	MED12 exon 1/2 mutation status¹	HMGA2 overexpression	FH Status (2SC)
1	c.130G>T, p.G44C	+	-
2	c.131G>A, p.G44D	+	-
3	c.131G>A, p.G44D	-	-
4	c.131G>A, p.G44D	-	-
5	c.117_134del18, p.L39_G44delinsF	-	-
6	wt	++	-
7	c.100-22_102del25	-	-
8	c.131G>A, p.G44D	-	-
9	wt	-	-
10	wt	++	-
11	wt	-	-
12	wt	++	+
13	wt	++	-
14	c.130G>T, p.G44C	-	-
15	wt	++	-
16	wt	-	-
17	c.107T>G, p.L36R	-	-
18	wt	-	-
19	c. 122T>A, p.V41E	-	-
20	wt	-	-
21	wt	-	-
22	wt	-	-
23	c.131G>A, p.G44D	-	-
24	c.100-11_c.100-2del10	-	-
25	c.131G>A, p.G44D	-	-
26	c.146_166del21, p.P49_E55del	(+)	+
27	wt	++	-
28	c.131G>A, p.G44D	-	-
29	c.130G>C, p.G44R	-	-
30	wt	++	-
31	wt	++	-
32	wt	-	-
33	c.141_155del15, p.Q48_S52del	-	-
34	c.128A>C, p.Q43P	-	-
35	wt	++	-
36	c.131G>A, p.G44D	-	-
37	wt	++	-
38	c.107T>G, p.L36R	-	-
39	wt	++	-
40	wt	++	-
41	c.131G>A, p.G44D	-	-
42	wt	-	-
43	c.130G>C, p.G44R	-	-
44	c.100_117del18, p.D34_L39del	-	-
45	c.131G>T, p.G44V	-	-
46	c.130G>T, p.G44C	-	-
47	large deletion²	-	-
48	wt	-	-
49	c.118_144del27, p.N40_Q48del	-	-
50	wt	++	-
51	large deletion²	-	-
52	wt	-	-
53	c.105_119del15, p.E35_N40delinsD	+	-
54	c.107T>G, p.L36R	-	-
55	wt	++	-
56	c.131G>C, p.G44A	-	-
57	c.131G>A, p.G44D	-	(+); 1/4 positive
58	c.130G>C, p.G44R	-	-
59	c.130G>C, p.G44R	-	-
61	c.121_138del18, p.V41_N46del	(+)	-
62	c.131G>A, p.G44D	-	-
63	c.131G>A, p.G44D	-	-
64	wt	++	-
65	wt	++	-
66	wt	-	-
¹MED12 exon 1/2 mutation status reported previously in Mäkinen et al. 2013 and Kämpjärvi et al. 2016, except for samples 47 and 51. ²Different sized bands on the gel, see Supplementary Figure S2.
