# Supplementary material for: Characterization of MED12, HMGA2, and FH alterations reveals molecular variability in uterine smooth muscle tumors
Source: Mol Cancer. 2017 Jun 7;16:101. doi: 10.1186/s12943-017-0672-1 (PMC5463371; doi:10.1186/s12943-017-0672-1)
Supplement: Supplementary file 6 — MED12 exon 1/2 mutation status and results of HMGA2 and 2SC immunohistochemistry of 94 histopathological uterine leiomyoma variants (XLSX 13 kb). [file 12943_2017_672_MOESM6_ESM.xlsx]

## Sheet: Table S2.
Table S3. MED12 exon 1/2 mutation status and results of HMGA2 and 2SC immunohistochemistry of 94 histopathological uterine leiomyoma variants.
Sample	Histopathology (subtype)	MED12 exon 1/2 mutation status¹	HMGA2 overexpression	FH Status (2SC)
C2	Mitotically active	c.107T>G, p.L36R	(+)	-
C30	Mitotically active	c.126_131del6, p.K42_G44delinsN	-	-
C17	Mitotically active	c.124_156del33, p.K42_S52del	-	-
C18	Mitotically active	c.130G>T, p.G44C	-	-
C28	Mitotically active	c.130G>C, p.G44R	-	-
D27	Mitotically active	c.130G>C, p.G44R	-	-
C20	Mitotically active	c.134_145del12, p.F45_Q48delinsP	(+)	-
C8	Mitotically active	wt	-	-
C22	Mitotically active	wt	-	-
C23	Mitotically active	wt	++	-
C25	Mitotically active	wt	-	-
C27	Mitotically active	wt	-	-
D15	Mitotically active	wt	-	-
D21	Mitotically active	wt	-	-
C26	Mitotically active + Cellular	wt	-	-
D7	Mitotically active + Cellular	wt	-	-
D13	Mitotically active + Cellular	wt	-	-
C29	Mitotically active + Highly cellular	c.131G>A, p.G44D	-	-
C31	Mitotically active + Highly cellular	c.131G>A, p.G44D	-	-
C1	Mitotically active + Highly cellular	wt	-	-
C4	Mitotically active + Highly cellular	wt	-	-
C9	Mitotically active + Highly cellular	wt	-	-
C12	Mitotically active + Highly cellular	wt	-	-
C14	Mitotically active + Highly cellular	wt	+	-
D22	Mitotically active + Highly cellular	wt	-	-
C3	Leiomyoma with bizarre nuclei	c.131G>T, p.G44V	(+)	-
C5	Leiomyoma with bizarre nuclei	c.131G>A, p.G44D	+	-
C10	Leiomyoma with bizarre nuclei	c.131G>A, p.G44D	-	-
C7	Leiomyoma with bizarre nuclei	wt	-	++
C11	Leiomyoma with bizarre nuclei	wt	-	-
D3	Leiomyoma with bizarre nuclei	wt	+	++
C15	Leiomyoma with bizarre nuclei	wt	-	++
C16	Leiomyoma with bizarre nuclei	wt	-	-
C21	Leiomyoma with bizarre nuclei	wt	-	++
C24	Leiomyoma with bizarre nuclei	wt	-	++
D8	Leiomyoma with bizarre nuclei	wt	-	-
D10	Leiomyoma with bizarre nuclei	wt	-	-
D14	Leiomyoma with bizarre nuclei	wt	-	-
D16	Leiomyoma with bizarre nuclei	wt	-	-
D17	Leiomyoma with bizarre nuclei	wt	-	-
D20	Leiomyoma with bizarre nuclei	wt	-	-
D25	Leiomyoma with bizarre nuclei	wt	(+)	++
C6	Leiomyoma with bizarre nuclei	wt	-	-
B6	Cellular	c.126_134del9, p.K42_F45delinsN	-	-
B18	Cellular	c.130G>T, p.G44C	-	-
A1	Cellular	c.131G>A, p.G44D	-	-
B15	Cellular	c.131G>A, p.G44D	-	(+)
A5	Cellular	wt	-	-
A6	Cellular	wt	++	-
B7	Cellular	wt	++	-
B8	Cellular	wt	++	-
B9	Cellular	wt	-	-
B14	Cellular	wt	++	-
B16	Cellular	wt	-	-
B20	Cellular	wt	-	++
B24	Cellular	wt	-	-
B25	Cellular	wt	-	-
D2	Cellular	wt	-	-
D4	Cellular	wt	-	-
D9	Cellular	wt	-	-
D11	Cellular	wt	++	-
D19	Cellular	wt	++	-
D28	Cellular	wt	++	-
D35	Cellular	wt	++	-
D38	Cellular	wt	-	-
B21	Highly cellular	c.100-3_133del37	-	-
A10	Highly cellular	wt	++	-
B1	Highly cellular	wt	-	-
B2	Highly cellular	wt	-	-
B3	Highly cellular	wt	(+); 1/4 positive	-
B4	Highly cellular	wt	-	-
B11	Highly cellular	wt	-	-
B12	Highly cellular	wt	-	+
B13	Highly cellular	wt	++	-
B17	Highly cellular	wt (exon 1 NA)	-	-
B19	Highly cellular	wt	-	-
B23	Highly cellular	wt	++	-
C19	Highly cellular	wt	+	-
D1	Highly cellular	wt	-	-
D5	Highly cellular	wt	-	-
D18	Highly cellular	wt	-	-
D23	Highly cellular	wt	-	+
D24	Highly cellular	wt	(+)	-
D30	Highly cellular	wt	-	-
D31	Highly cellular	wt	-	++
D32	Highly cellular	wt	-	-
D33	Highly cellular	wt	-	-
D34	Highly cellular	wt	-	-
D36	Highly cellular	wt	++	-
D37	Highly cellular	wt	-	-
D39	Highly cellular	wt	-	-
D29	Highly cellular	wt (exon 1 NA)	-	-
B10	Highly cellular	wt	-	-
D6	Highly cellular	wt	-	-
1MED12 exon 1/2 mutation status reported previously in Mäkinen et al. 2013, except for samples C6, D29, and B10.
