# Supplementary material for: Characterization of MED12, HMGA2, and FH alterations reveals molecular variability in uterine smooth muscle tumors
Source: Mol Cancer. 2017 Jun 7;16:101. doi: 10.1186/s12943-017-0672-1 (PMC5463371; doi:10.1186/s12943-017-0672-1)
Supplement: Supplementary file 7 — MED12 exon 1/2 mutation status and results of HMGA2 and 2SC immunohistochemistry of 51 uterine leiomyosarcomas (XLSX 12 kb). [file 12943_2017_672_MOESM7_ESM.xlsx]

## Sheet: Table S4.
Table S4. MED12 exon 1/2 mutation status and results of HMGA2 and 2SC immunohistochemistry of 51 uterine leiomyosarcomas.
Sample	MED12 exon 1/2 mutation status1	HMGA2 overexpression	FH Status (2SC)
LMS1	wt	-	-
LMS2	wt	-	-
LMS3	wt	-	-
LMS4	wt	-	-
LMS5	wt	-	-
LMS6	c.130G>T, p.G44C	(+)	-
LMS7	wt	-	-
LMS8	wt	-	-
LMS9	wt	-	-
LMS10	wt	-	-
LMS11	wt	-	-
LMS12	c.131G>A, p.G44D	-	-
LMS13	wt	-	-
LMS14	wt	-	+
LMS15	wt	+	+
LMS16	wt	-	++
LMS17	c.107T>G, p.L36R	-	+
LMS18	wt	-	-
LMS19	wt (exon 1 NA)	+	-
LMS20	wt	-	++
LMS21	c.108_134del27, p.T37_F45del	-	-
LMS22	wt	-	-
LMS23	wt	-	-
LMS24	wt	+	-
LMS25	wt (exon 1 NA)	-	-
LMS27	wt (exon 1 NA)	-	-
LMS28	large deletion2	+	-
LMS30	wt	-	-
LMS31	wt (exon 1 NA)	-	-
LMS34	wt	-	-
LMS35	wt	-	-
LMS37	wt	-	+
LMS40	wt	-	-
LMS42	c.107T>G, p.L36R	-	+
LMS45	wt	-	-
LMS46	wt	-	-
LMS49	wt	-	-
LMS51	wt	-	-
LMS53	c.131G>A, p.G44D	(+)	+
LMS54	c.131G>C, p.G44A	(+)	-
LMS55	wt	++	-
LMS58	c.146_166del21, p.P49_E55	+	-
LMS59	c.131G>A, p.G44D	+	-
LMS61	wt	(+)	-
LMS62	wt (exon 1 NA)	(+)	-
LMS64	wt	-	-
LMS66	wt	-	-
LMS68	wt	-	-
LMS71	c.127_135del9, p.Q43_F45del	-	-
LMS72	wt	++	-
LMS75	wt	++	+
1MED12 exon 1/2 mutation status reported previously for LMS 34-75 in Mäkinen et al. 2016. 2Different sized bands on the gel, see Supplementary Figure S2.
